# Supplementary material for: Comparative Proteome Analysis of Shewanella putrefaciens WS13 Mature Biofilm Under Cold Stress
Source: Front Microbiol. 2020 Jun 9;11:1225. doi: 10.3389/fmicb.2020.01225 (PMC7296144; doi:10.3389/fmicb.2020.01225)
Supplement: Supplementary file 1 [file Data_Sheet_1.zip]

Archive with 3 entries (3 files):
- Figure S1.DOCX
- Figure S2.DOCX
- Supplementary Tables.DOCX
